# Supplementary material for: Novel Resveratrol Derivatives as Dual PDE4 Inhibitors and Free Radical Scavengers: Rational Design, Synthesis, and Biological Evaluation
Source: Antioxidants (Basel). 2026 Jul 20;15(7):899. doi: 10.3390/antiox15070899 (PMC13405238; doi:10.3390/antiox15070899)
Supplement: Supplementary file 1 [file antioxidants-15-00899-s001.zip]

Archive with 1 entries (1 files):
- antioxidants-4343145-supplementary.pdf
